# Supplementary material for: GEFAAR: a generic framework for the analysis of antimicrobial resistance providing statistics and cluster analyses
Source: Sci Rep. 2023 Oct 7;13:16922. doi: 10.1038/s41598-023-44109-3 (PMC10560266; doi:10.1038/s41598-023-44109-3)
Supplement: Supplementary file 1 — Supplementary Information. [file 41598_2023_44109_MOESM1_ESM.zip]

Archive with 17 entries (15 files):
- SupplementaryFiles/
- SupplementaryFiles/SupplementaryFiles/
- SupplementaryFiles/SupplementaryFiles/Supplementary Information.pdf
- SupplementaryFiles/SupplementaryFiles/Supplementary Table S1.xlsx
- SupplementaryFiles/SupplementaryFiles/Supplementary Table S4.xlsx
- SupplementaryFiles/SupplementaryFiles/Supplementary Table S5.xlsx
- SupplementaryFiles/SupplementaryFiles/Supplementary Table S6.xlsx
- SupplementaryFiles/SupplementaryFiles/Supplementary Table S8.xlsx
- SupplementaryFiles/SupplementaryFiles/Supplementary Table S7.xlsx
- SupplementaryFiles/SupplementaryFiles/Supplementary Table S10.xlsx
- SupplementaryFiles/SupplementaryFiles/Supplementary Table S11.xlsx
- SupplementaryFiles/SupplementaryFiles/Supplementary Table S12.xlsx
- SupplementaryFiles/SupplementaryFiles/Supplementary Table S3.xlsx
- SupplementaryFiles/SupplementaryFiles/Supplementary Table S2.xlsx
- SupplementaryFiles/SupplementaryFiles/Supplementary Table S9.xlsx
- SupplementaryFiles/SupplementaryFiles/Supplementary Data S1.pdf
- SupplementaryFiles/SupplementaryFiles/Supplementary Data S2.pdf
