# Supplementary material for: GEFAAR: a generic framework for the analysis of antimicrobial resistance providing statistics and cluster analyses
Source: Sci Rep. 2023 Oct 7;13:16922. doi: 10.1038/s41598-023-44109-3 (PMC10560266; doi:10.1038/s41598-023-44109-3)
Supplement: Supplementary file 1 — Supplementary Information. [file 41598_2023_44109_MOESM1_ESM.zip › SupplementaryFiles/SupplementaryFiles/Supplementary Table S1.xlsx]

## Sheet: Legend
Supplementary Table S1
Detailed information on specimens, clinics/units, species and antimicrobial agents in a real dataset analyzed with GEFAAR (samples collected at the University Hospital Münster between 2020 and 2022).

## Sheet: Specimens
Specimen	2020	2021	2022
Blood culture	1674	1375	1315
Deep respiratory secretion	2305	2264	1952
Deep swab/tissue	4794	4055	4258
Foreign body	798	685	504
Punctate/secretion	1364	1315	1366
Superficial swab	3084	2979	3234
Urine	6724	5931	4876

## Sheet: Clinics
Clinic	2020	2021	2022
Clinic 01	115	57	52
Clinic 02	42	66	51
Clinic 03	0	1	0
Clinic 04	642	553	513
Clinic 05	147	118	145
Clinic 06	733	721	522
Clinic 07	8	0	0
Clinic 08	0	0	2
Clinic 09	4	2	0
Clinic 10	3	2	2
Clinic 11	9	22	4
Clinic 12	1499	1354	1194
Clinic 13	1023	1036	834
Clinic 14	720	546	489
Clinic 15	2278	2206	1884
Clinic 16	175	268	337
Clinic 17	600	605	583
Clinic 18	901	824	756
Clinic 19	781	834	949
Clinic 20	1445	1160	1177
Clinic 21	111	90	84
Clinic 22	102	36	85
Clinic 23	42	21	30
Clinic 24	7	8	14
Clinic 25	696	652	547
Clinic 26	3	13	5
Clinic 27	3	5	0
Clinic 28	59	47	29
Clinic 29	6	1	8
Clinic 30	253	233	451
Clinic 31	178	161	196
Clinic 32	1	0	0
Clinic 33	657	315	256
Clinic 34	1788	887	399
Clinic 35	506	374	412
Clinic 36	1183	1094	1033
Clinic 37	894	901	984
Clinic 38	3129	3391	3478

## Sheet: Species
Species	2020	2021	2022
Abiotrophia defectiva	4	0	0
Achromobacter denitrificans	4	1	0
Achromobacter insolitus	0	0	1
Achromobacter species	5	2	10
Achromobacter xylosoxidans sp xylosoxidans	39	40	36
Acinetobacter baumannii	11	11	0
Acinetobacter baumannii complex	100	81	89
Acinetobacter calcoaceticus	1	3	0
Acinetobacter calcoaceticus-baumannii complex	1	1	0
Acinetobacter dijkshoornii	0	1	0
Acinetobacter guillouiae	0	1	2
Acinetobacter haemolyticus	3	0	1
Acinetobacter johnsonii	27	15	14
Acinetobacter junii	5	3	3
Acinetobacter lwoffii	23	12	16
Acinetobacter pittii	0	1	0
Acinetobacter radioresistens	5	7	2
Acinetobacter spp.	23	14	10
Acinetobacter ursingii	17	6	11
Acinetobacter variabilis	0	0	1
Actinobaculum schaalii	7	0	0
Actinomyces meyeri	1	0	0
Actinomyces neuii	6	0	0
Actinomyces odontolyticus	8	0	0
Actinomyces sp.	9	1	0
Aerococcus sanguinicola	0	6	6
Aerococcus sp.	5	2	1
Aerococcus urinae	32	51	47
Aerococcus viridans	2	2	2
Aeromonas caviae	7	5	7
Aeromonas hydrophila	4	3	1
Aeromonas sp.	0	1	2
Aeromonas veronii	6	4	1
Aggregatibacter actinomycetemcomitans	2	0	0
Agrobacterium tumefaciens (Agrobacterium radiobacter)	0	0	1
Alcaligenes faecalis	0	0	1
Alcaligenes faecalis ssp faecalis	10	23	20
Alcaligenes sp.	2	0	0
Arthrobacter cumminsii	1	0	0
Arthrobacter species	2	0	0
Aspergillus flavus	1	1	1
Aspergillus fumigatus	27	24	14
Aspergillus niger	3	0	0
Aspergillus sp.	0	1	0
Aspergillus terreus	1	1	0
Bacillus amyloliquefaciens	0	4	2
Bacillus cereus	5	50	27
Bacillus circulans	1	4	7
Bacillus infantis	0	0	3
Bacillus licheniformis	1	17	10
Bacillus megaterium	0	3	5
Bacillus mycoides	0	0	2
Bacillus pumilus	1	4	4
Bacillus simplex	0	10	11
Bacillus sp.	3	19	14
Bacillus sphaericus	0	1	0
Bacillus subtilis	1	9	5
Bacillus thuringiensis	1	5	4
Bacteroides caccae	1	0	0
Bacteroides fragilis	18	0	0
Bacteroides ovatus	9	0	0
Bacteroides sp.	4	0	0
Bacteroides thetaiotaomicron	5	0	0
Bacteroides uniformis	2	0	0
Bacteroides vulgatus	3	0	0
Bifidobacterium breve	1	0	0
Bifidobacterium dentium	1	0	0
Bifidobacterium spp	1	0	0
Bordetella bronchiseptica	1	0	0
Brevibacterium sp.	3	1	0
Brevundimonas diminuta	2	0	0
Brevundimonas diminuta/vesicularis	1	0	0
Burkholderia cepacia	0	0	1
Burkholderia cepacia group	0	0	1
Burkholderia gladioli	1	3	0
Burkholderia multivorans	0	3	0
Campylobacter jejuni	1	0	1
Campylobacter sp.	1	0	0
Candida albicans	392	368	360
Candida boidinii	0	0	1
Candida dubliniensis	31	31	32
Candida glabrata	154	110	128
Candida guilliermondii	1	2	1
Candida inconspicua	1	2	0
Candida kefyr	7	5	7
Candida krusei	32	16	31
Candida lusitaniae	0	3	4
Candida parapsilosis	59	43	75
Candida rugosa	1	0	0
Candida sp.	0	4	2
Candida tropicalis	16	29	28
Candida utilis	0	1	4
Capnocytophaga spp	3	1	0
Cedecea davisae	0	1	1
Chryseobacterium (Flavobacterium) indologenes	1	0	0
Chryseobacterium (Flavobacterium) meningosepticum	3	0	0
Chryseobacterium indologenes	7	0	0
Citrobacter amalonaticus	5	9	10
Citrobacter braakii	32	22	23
Citrobacter farmeri	9	6	7
Citrobacter freundii	183	199	138
Citrobacter koseri	245	241	211
Citrobacter sedlakii	5	2	0
Citrobacter youngae	1	2	0
Clostridium clostridioforme	1	0	0
Clostridium innocuum	2	0	0
Clostridium perfringens	2	0	1
Clostridium ramosum	1	0	0
Coagulase negative Staphylococcus	5	1	1
Comamonas testosteroni	1	0	1
Corynebacterium accolens	1	5	4
Corynebacterium afermentans	1	2	4
Corynebacterium amycolatum	46	40	28
Corynebacterium aurimucosum	6	8	5
Corynebacterium coyleae	0	3	2
Corynebacterium diphtheriae	0	0	2
Corynebacterium glucuronilyticum	2	2	0
Corynebacterium jeikeium	5	10	10
Corynebacterium kroppenstedtii	0	0	3
Corynebacterium macginleyi	2	0	3
Corynebacterium minutissimum	1	0	1
Corynebacterium propinquum	8	3	0
Corynebacterium pseudodiphtheriae	1	7	7
Corynebacterium riegelii	0	0	1
Corynebacterium species	10	8	13
Corynebacterium striatum	19	18	43
Corynebacterium tuberculosteraricum (CORTUB)	6	15	27
Corynebacterium urealyticum	0	0	1
Cronobacter sp.	0	0	1
Cryptococcus species	0	1	0
Cutibacterium acnes	48	0	0
Delftia acidovorans	2	1	4
Dermabacter hominis	8	0	0
Eikenella corrodens	15	1	0
Elizabethkingia sp.	0	0	1
Enterobacter aerogenes	199	203	146
Enterobacter amnigenus	2	1	0
Enterobacter asburiae	0	4	0
Enterobacter cloacae	1	0	0
Enterobacter cloacae / asbur	0	1	0
Enterobacter cloacae complex	826	672	701
Enterobacter gergoviae	1	5	1
Enterobacter species	2	0	0
Enterobakterien, Identifizierung folgt.	0	1	1
Enterococcus avium	33	35	31
Enterococcus casseliflavus	20	25	14
Enterococcus cecorum	0	0	1
Enterococcus devriesei	0	1	0
Enterococcus durans	7	1	8
Enterococcus faecalis	1148	1051	891
Enterococcus faecium	1099	951	777
Enterococcus gallinarum	23	14	23
Enterococcus gilvus	0	0	1
Enterococcus hirae	9	4	5
Enterococcus malodoratus	3	4	0
Enterococcus mundtii	1	1	0
Enterococcus raffinosus	5	2	4
Enterococcus spp	4	4	1
Escherichia coli	4433	3867	3273
Escherichia fergusonii	2	0	0
Escherichia hermannii	1	1	6
Escherichia vulneris	5	2	3
Facklamia hominis	1	1	0
Fusarium sp.	1	1	0
Fusobacterium necrophorum	2	0	0
Fusobacterium nucleatum	2	0	0
Gemella bergeri	1	0	0
Gemella haemolysans	1	1	0
Gemella morbillorum	1	0	0
Geotrichum candidum	1	1	0
Gram-negative Staebchenbakterien	11	6	8
Gram-negative Staebchenbakterien, Identifizierung folgt	3	1	0
Gram-positive Staebchenbakterien	1	0	0
Granulicatella adiacens	4	1	0
Granulicatella elegans	1	0	0
Haemophilus aphrophilus	1	0	0
Haemophilus aphrophilus/paraphrophilus	0	1	1
Haemophilus haemolyticus	1	2	1
Haemophilus influenzae	152	115	153
Haemophilus parahaemolyticus	1	0	1
Haemophilus parainfluenzae	14	10	25
Haemophilus segnis	2	0	0
Hafnia alvei	59	52	41
Hefen	0	1	0
Helcococcus kunzii	1	0	0
Klebsiella oxytoca	528	475	436
Klebsiella pneumoniae	1	7	9
Klebsiella pneumoniae ssp pneumoniae	1031	974	981
Klebsiella spp	6	2	0
Kluyvera ascorbata	0	0	1
Kluyvera intermedia	0	1	0
Kocuria kristinae	1	0	0
Kocuria rosea	1	0	0
Kocuria sp.	1	0	0
Kytococcus schroeteri	1	1	0
Lactobacillus casei	5	0	0
Lactobacillus fermentum	5	0	0
Lactobacillus gasseri	3	0	0
Lactobacillus jensenii	1	0	0
Lactobacillus sp.	15	0	0
Lactococcus lactis ssp lactis	2	0	0
Lactococcus rhamnosus	40	0	0
Leclercia adecarboxylata	6	4	2
Leptotrichia trevisanii	1	0	0
Leuconostoc mesenteroides ssp cremoris	1	0	0
Listeria monocytogenes	0	1	1
Listeria seeligeri	1	0	0
Micrococcus luteus	21	2	0
Micrococcus lylae	1	0	0
Micrococcus species	1	0	0
mikroskopisch gram-negative Staebchenbakterien	3	4	1
mikroskopisch gram-positive Haufenkokken	2	0	0
mikroskopisch gram-positive Kokken	2	1	0
mikroskopisch gram-positive Staebchenbakterien	3	1	1
Moraxella canis	0	0	1
Moraxella catarrhalis	37	48	74
Moraxella catarrhalis (MORCAT)	10	5	5
Moraxella group	9	3	4
Moraxella lacunata	1	0	1
Moraxella lacunata (MRXLAU)	0	0	1
Moraxella nonliquefaciens	3	2	3
Moraxella osloensis	8	5	0
Moraxella osloensis (MOROSL)	0	0	9
Moraxella species	0	3	3
Morganella morganii	12	108	175
Morganella morganii ssp morganii	228	84	1
Morganella morganii ssp sibonii	2	0	0
Mycobacterium abscessus	0	1	0
Mycobacterium africanum	1	0	0
Mycobacterium avium	1	1	0
Mycobacterium smegmatis	0	0	1
Mycobacterium tuberculosis	11	6	4
Myroides spp	1	0	0
Neisseria elongata	2	0	2
Neisseria gonorrhoeae	2	3	6
Neisseria macacae	0	0	1
Neisseria meningitidis	0	0	1
Neisseria species	4	1	0
Neisseria subflava	2	2	1
Neisseria zoodegmatis	0	1	0
Nocardia sp.	4	0	0
Ochrobactrum anthropi	1	1	0
Oligella urethralis	0	1	0
Paecillomyces sp.	0	1	0
Paenibacillus sp.	4	5	1
Pantoea agglomerans	14	6	12
Pantoea dispersa	1	1	1
Pantoea septica	0	0	2
Pantoea spp	11	8	2
Parabacteroides distasonis	2	0	0
Paracoccus sp.	1	0	0
Pasteurella canis	1	1	5
Pasteurella multocida	2	7	3
Pediococcus acidilactici	3	0	0
Pediococcus pentosaceus	4	0	0
Peptoniphilus sp.	2	0	0
Prevotella bivia	3	0	0
Prevotella buccae	7	0	0
Prevotella denticola	2	0	0
Prevotella disiens	2	0	0
Prevotella intermedia	1	0	0
Prevotella melaninogenica	12	0	0
Prevotella oralis	1	0	0
Prevotella sp.	4	0	0
Propionibacterium species	5	0	0
Proteus hauseri	32	20	24
Proteus mirabilis	766	692	657
Proteus penneri	1	1	4
Proteus vulgaris group	93	96	77
Providencia alcalifaciens	1	1	0
Providencia rettgeri	33	29	16
Providencia stuartii	11	15	20
Pseudarthrobacter oxydans	0	0	1
Pseudomonas aeruginosa	1368	1094	1034
Pseudomonas alcaligenes	1	2	2
Pseudomonas citronellosis	0	2	1
Pseudomonas fluorescens	3	7	5
Pseudomonas koreeensis	1	2	2
Pseudomonas luteola	1	1	0
Pseudomonas luteola (PSELUT)	0	2	1
Pseudomonas mendocina	2	3	0
Pseudomonas monteilii	0	1	4
Pseudomonas oryzihabitans	10	6	7
Pseudomonas oryzihabitans/Flavim.oryzih. (PSEORY)	0	2	0
Pseudomonas putida	40	22	13
Pseudomonas putida group	0	0	2
Pseudomonas spp	37	13	25
Pseudomonas stutzeri	14	7	5
Ralstonia pickettii (RALPIC)	1	0	0
Raoultella ornithinolytica	81	78	54
Raoultella planticola	5	10	1
Rhizopus sp.	2	1	0
Rothia mucilaginosa	5	0	0
S.aureus-MRSA	0	0	1
Saccharomyces cerevisiae	4	3	2
Salmonella enterica	0	2	0
Salmonella ser.Typhimurium	1	0	0
Salmonella spp.	4	0	2
Schimmelpilze	1	0	1
Serratia fonticola	3	0	0
Serratia liquefaciens	15	15	16
Serratia marcescens	364	334	308
Serratia odorifera	4	1	1
Serratia plymuthica	3	0	0
Serratia rubidaea	0	6	4
Serratia species	0	0	3
Serratia ureilytica	1	0	0
Shewanella algae	0	0	1
Shewanella putrefaciens	0	1	0
Sphingobacterium multivorum	0	1	0
Sphingomonas paucimobilis	1	0	0
Sphingomonas paucimobilis (SPHPAU)	0	0	2
Staphylococcus arlettae	0	0	1
Staphylococcus aureus	2071	1911	1887
Staphylococcus auricularis	3	7	6
Staphylococcus borealis	0	0	6
Staphylococcus capitis	149	136	137
Staphylococcus caprae	44	62	81
Staphylococcus carnosus ssp carnosus	1	0	0
Staphylococcus cohnii	6	8	5
Staphylococcus cohnii ssp cohnii	1	0	0
Staphylococcus epidermidis	1581	1384	1267
Staphylococcus equorum	0	0	1
Staphylococcus haemolyticus	276	270	250
Staphylococcus hominis	1	3	4
Staphylococcus hominis ssp hominis	180	177	204
Staphylococcus intermedius	6	1	6
Staphylococcus lentus	3	0	1
Staphylococcus lugdunensis	94	99	98
Staphylococcus pasteuri	2	4	3
Staphylococcus petrasii	0	2	4
Staphylococcus pettenkoferi	12	10	10
Staphylococcus pseudintermedius	6	3	5
Staphylococcus saccharolyticus (STASAC)	10	5	4
Staphylococcus saprophyticus (STASAP)	12	24	16
Staphylococcus schleiferi	1	5	2
Staphylococcus sciuri	1	0	0
Staphylococcus simulans	8	7	7
Staphylococcus sp. - Koagulase negativ	1	1	0
Staphylococcus species	8	1	0
Staphylococcus succinus	0	0	1
Staphylococcus warneri	23	36	49
Staphylococcus xylosus	1	3	2
Stenotrophomonas acidaminiphila	0	1	1
Stenotrophomonas maltophilia	204	215	195
Stenotrophomonas maltophilia (STEMAL)	0	0	1
Stenotrophomonas sp.	2	1	0
Streptococccus infantarius ssp infantarius	0	2	2
Streptococcus agalactiae	209	276	241
Streptococcus alactolyticus	1	0	0
Streptococcus anginosus	139	180	198
Streptococcus canis	13	14	20
Streptococcus constellatus	138	140	166
Streptococcus constellatus ssp constellatus	2	0	0
Streptococcus constellatus ssp pharyngis	1	2	1
Streptococcus cristatus	3	4	5
Streptococcus dysgalactiae ssp dysgalactiae	97	114	125
Streptococcus dysgalactiae ssp equisimilis	1	0	0
Streptococcus equi ssp equi	2	0	0
Streptococcus equi ssp zooepidemicus	0	0	3
Streptococcus equinus	1	0	1
Streptococcus gallolyticus	2	0	0
Streptococcus gallolyticus ssp gallolyticus	4	6	15
Streptococcus gallolyticus ssp pasteurianus	0	1	0
Streptococcus gordonii	8	11	12
Streptococcus intermedius	31	41	59
Streptococcus lutetiensis	0	1	0
Streptococcus massiliensis	0	0	6
Streptococcus mitis	39	50	85
Streptococcus mitis/Streptococcus oralis	91	84	22
Streptococcus mutans	4	2	2
Streptococcus oralis	35	51	84
Streptococcus parasanguinis	35	56	53
Streptococcus pneumoniae	82	80	94
Streptococcus porcinus	2	0	0
Streptococcus pseudopneumoniae	0	0	1
Streptococcus pyogenes	66	25	89
Streptococcus salivarius	24	34	47
Streptococcus sanguinis	20	21	25
Streptococcus sp.	4	11	10
Streptococcus thermophilus	3	2	0
Streptococcus thoraltensis	2	0	0
Streptococcus urinalis	0	0	4
Streptococcus vestibularis	15	35	25
Trichosporon asahii	2	0	1
Tsukamurella paurometabola	0	1	0
Turicella otidis	3	0	0
Vagococcus fluvialis	3	0	0
Veillonella spp	1	0	0
Vergruenende Streptokokken	2	14	68
Vibrio fluvialis	0	1	0

## Sheet: Antimicrobial agents
Antimicrobial agent	2020	2021	2022
Amikacin	1943	1276	1196
Amoxicillin	13234	8749	8323
Amoxicillin.Clavulanic.acid	14057	11743	10755
Amoxicillin.Clavulanic.acid.i.v.	0	60	231
Amoxicillin.Clavulanic.acid.p.o.	0	35	137
Amoxicillin.i.v.	0	35	135
Amoxicillin.p.o.	0	5	129
Amphotericin.B	20	11	9
Ampicillin	14123	9612	8661
Ampicillin.Sulbactam	13192	11285	11957
Anidulafungin	681	588	630
Azithromycin	4698	4338	4331
Aztreonam	1596	1260	1198
Bedaquiline	0	1	0
Capreomycin	0	0	0
Caspofungin	675	575	620
Cefaclor	4023	4254	4272
Cefalexin	11	0	886
Cefazolin	4706	4296	4280
Cefepime	7157	5851	5217
Cefiderocol	0	59	90
Cefotaxime	10323	9279	8411
Cefotaxime.meningitis.breakpoints	1	0	57
Cefotaxime.non.meningitis.breakpoints	1	0	57
Cefpodoxime	9232	8203	6443
Ceftaroline	3	0	1
Ceftazidime	10852	9437	8485
Ceftazidime.Avibactam	131	68	90
Ceftolozane.Tazobactam	367	1214	947
Ceftriaxone	5834	1464	1618
Ceftriaxone.meningitis.breakpoints	0	0	57
Ceftriaxone.non.meningitis.breakpoints	1	0	57
Cefuroxime	10685	6291	5812
Cefuroxime.Axetil	0	6069	0
Cefuroxime.Sodium	0	0	0
Chloramphenicol	396	231	341
Ciprofloxacin	12542	11358	10355
Clarithromycin	4698	4336	4325
Clindamycin	5545	5382	5511
Clofazimine	0	1	0
Colistin	1621	1240	979
Cycloserine	0	1	0
Daptomycin	4456	4088	4006
Delamanid	0	1	0
Doxycycline	2	2	1
Ertapenem	13226	8617	7798
Erythromycin	5036	4623	4581
Ethambutol	12	6	3
Flucloxacillin	47	0	155
Fluconazole	666	601	643
Flucytosine	0	1	0
Fosfomycin	9531	8374	7609
Fusidic.acid	4449	4089	3985
Gentamicin	9226	8183	8719
Gentamicin.High.Level	2457	2294	1922
Imipenem	13881	11529	10579
Inducible.Clindamycin.resistance	4509	4104	4073
Isavuconazole	1	2	2
Isoniazid	12	6	3
Itraconazole	2	3	4
Levofloxacin	11795	9812	10288
Linezolid	7438	6997	6625
Mecillinam	2919	2499	2062
Meropenem	15952	14099	13191
Micafungin	674	575	582
Minocycline	15	74	0
Minocycline	0	0	193
Moxifloxacin	7124	5827	5601
Mupirocin	2065	1896	1873
Nalidixic.acid.Screen	0	182	0
Nitrofurantoin	4200	3744	3146
Norfloxacin	112	226	186
Oxacillin	4504	4108	4014
Penicillin	3570	3352	3380
Penicillin.i.v.meningitis	0	62	0
Penicillin.i.v.non.meningitis	0	71	0
Penicillin.meningitis.breakpoints	46	0	93
Penicillin.non.meningitis.breakpoints	46	0	94
Penicillin.Screen	0	148	0
Piperacillin	8682	6719	9508
Piperacillin.Tazobactam	17983	15860	14440
Posaconazole	5	5	3
Protionamide	0	1	0
Pyrazinamide	12	6	4
Quinupristin.Dalfopristin	2251	2034	1725
Rifampin	5012	4519	4561
Streptomycin	8	5	2
Teicoplanin	7732	7328	6999
Tetracycline	4904	4582	4554
Tigecycline	8765	8008	7487
Tobramycin	1764	1331	1265
Trimethoprim	5012	4249	2722
Trimethoprim.Sulfamethoxazole	15331	13532	12641
Vancomycin	8124	7630	7379
Voriconazole	44	37	21
