# Supplementary material for: GEFAAR: a generic framework for the analysis of antimicrobial resistance providing statistics and cluster analyses
Source: Sci Rep. 2023 Oct 7;13:16922. doi: 10.1038/s41598-023-44109-3 (PMC10560266; doi:10.1038/s41598-023-44109-3)
Supplement: Supplementary file 1 — Supplementary Information. [file 41598_2023_44109_MOESM1_ESM.zip › SupplementaryFiles/SupplementaryFiles/Supplementary Table S4.xlsx]

## Sheet: Legend
Supplementary Table S4
Pathogen statistics generated with GEFAAR, year: 2022, clinic/unit: all.

## Sheet: Pathogen statistics
GEFAAR
Clinic/Unit: All
Species	Blood culture N %	Deep respiratory secretion N %	Deep swab/tissue N %	Foreign body N %	Punctate/secretion N %	Superficial swab N %	Urine N %	Sum N %
Escherichia coli	15.8	11.3	8.2	5.8	10.2	7.6	42.7	18.7
Staphylococcus aureus	6.9	17.6	9.8	6.9	4.2	26.3	1.8	10.8
Staphylococcus epidermidis	20.3	0	12.4	31.9	7.4	6.4	0	7.2
Pseudomonas aeruginosa	2.1	10	3.6	4.8	1.3	10.2	5.9	5.9
Klebsiella pneumoniae ssp pneumoniae	4.6	6.7	3	2.4	3.8	3.7	9.8	5.6
Enterococcus faecalis	3	0	6.9	5.2	9.9	2.2	6.7	5.1
Enterococcus faecium	6.8	0	5.5	3.8	10.8	1.1	5.1	4.4
Enterobacter cloacae complex	1.7	6.6	3.4	2.4	4	5.1	3.6	4
Proteus mirabilis	1.1	3.3	2	1	0.9	4.7	6.6	3.8
Klebsiella oxytoca	0.7	4.6	1	2	3.2	2.7	3.1	2.5
Candida albicans	1.7	0.1	4.5	2.8	8.4	0.4	0	2.1
Serratia marcescens	1.2	5.4	1.2	3	0.8	2.1	0.8	1.8
Staphylococcus haemolyticus	3.8	0	2.5	6	2.3	0.7	0.2	1.4
Streptococcus agalactiae	0.2	0.9	1.6	0.6	0.5	1.4	2	1.4
Citrobacter koseri	0.4	2.2	0.5	0.2	0.7	1.1	2	1.2
Staphylococcus hominis ssp hominis	4.7	0	1.9	3.6	1	0.9	0	1.2
Streptococcus anginosus	0.6	2.8	2	0.2	2.1	0.6	0	1.1
Stenotrophomonas maltophilia	0.4	4.1	1.2	1	0.9	1.1	0.2	1.1
Morganella morganii	0.2	0.7	0.8	0.2	0.4	1.1	1.7	1
Streptococcus constellatus	0.4	3.3	1.6	0	0.4	0.6	0	0.9
Haemophilus influenzae	0.2	5.1	0.1	0	0.1	1.3	0	0.9
Enterobacter aerogenes	0.4	2.2	0.6	0.2	0.4	0.6	1	0.8
Citrobacter freundii	0.1	0.9	0.6	0.4	1.5	0.7	1	0.8
Staphylococcus capitis	3.3	0	1.3	1.8	1.1	0.4	0	0.8
Candida glabrata	1.8	0.1	1.2	1.6	2.6	0.1	0.1	0.7
Streptococcus dysgalactiae ssp dysgalactiae	0.5	0.3	0.6	0.2	0.1	2.3	0.2	0.7
Staphylococcus lugdunensis	0.2	0.2	0.8	0.6	0.5	1.1	0.2	0.6
Streptococcus pneumoniae	0.8	2.7	0.2	0	0.2	0.6	0	0.5
Acinetobacter baumannii complex	0.2	0.8	0.4	0.2	0.1	1.2	0.3	0.5
Streptococcus pyogenes	0.5	0.2	0.4	0.2	0.6	1.5	0	0.5
Streptococcus mitis	1.1	0	1.1	0.6	0.9	0.2	0	0.5
Streptococcus oralis	0.8	0	1.5	0.4	0.4	0.2	0	0.5
Staphylococcus caprae	0.8	0	1.1	1.2	0.2	0.5	0	0.5
Proteus vulgaris group	0.2	0.4	0.4	0	0.2	0.5	0.7	0.4
Candida parapsilosis	0.4	0	1.1	1.6	0.9	0	0	0.4
Moraxella catarrhalis	0	2.6	0	0	0.1	0.7	0	0.4
Vergruenende Streptokokken	0.2	0	1.1	0	0.6	0.3	0	0.4
Streptococcus intermedius	0.3	0.1	0.9	0	0.5	0.2	0	0.3
Raoultella ornithinolytica	0.4	0.7	0.1	0.2	0.6	0.1	0.4	0.3
Streptococcus parasanguinis	0.3	0	0.8	0.2	1	0.1	0	0.3
Staphylococcus warneri	0.7	0	0.6	0.6	0.5	0.2	0	0.3
Aerococcus urinae	0.1	0	0	0.2	0.1	0	0.9	0.3
Streptococcus salivarius	0.5	0.1	0.6	0	1	0.1	0	0.3
Corynebacterium striatum	0.2	0	0.8	0	0.1	0.1	0	0.2
Hafnia alvei	0.2	0.6	0.1	0	0.8	0	0.2	0.2
Achromobacter xylosoxidans sp xylosoxidans	0.1	0.4	0.1	0.6	0.1	0.5	0.1	0.2
Candida dubliniensis	0.3	0	0.3	0.2	1	0	0	0.2
Candida krusei	0.5	0.1	0.3	0.2	0.6	0.1	0	0.2
Enterococcus avium	0	0	0.4	0.2	0.6	0.1	0	0.2
