# Supplementary material for: GEFAAR: a generic framework for the analysis of antimicrobial resistance providing statistics and cluster analyses
Source: Sci Rep. 2023 Oct 7;13:16922. doi: 10.1038/s41598-023-44109-3 (PMC10560266; doi:10.1038/s41598-023-44109-3)
Supplement: Supplementary file 1 — Supplementary Information. [file 41598_2023_44109_MOESM1_ESM.zip › SupplementaryFiles/SupplementaryFiles/Supplementary Table S5.xlsx]

## Sheet: Tabelle2
Supplementary Table S5
Pathogen statistics generated with GEFAAR, year: 2020, clinic/unit: Clinic 36.

## Sheet: Pathogen statistics
GEFAAR
Clinic/Unit: Clinic 36
Species	Blood culture N %	Deep respiratory secretion N %	Deep swab/tissue N %	Foreign body N %	Punctate/secretion N %	Superficial swab N %	Urine N %	Sum N %
Escherichia coli	16.6	9.7	7.9	5	14.3	22.5	44.3	25
Staphylococcus epidermidis	33.2	0	14.3	46.7	17.1	2.3	0	13.4
Enterococcus faecium	9.2	0	7.9	3.3	8.6	2.3	19	10.4
Staphylococcus aureus	3	21.5	6.3	8.3	5.7	11.6	1.2	6.1
Enterococcus faecalis	1.2	0	6.3	3.3	5.7	3.1	11.1	5.2
Pseudomonas aeruginosa	1.5	6.2	12.7	1.7	0	16.3	4.3	5.2
Klebsiella pneumoniae ssp pneumoniae	1.8	6.2	3.2	1.7	5.7	2.3	5.3	3.8
Staphylococcus haemolyticus	6.5	0	3.2	11.7	0	0	0	2.6
