# Supplementary material for: GEFAAR: a generic framework for the analysis of antimicrobial resistance providing statistics and cluster analyses
Source: Sci Rep. 2023 Oct 7;13:16922. doi: 10.1038/s41598-023-44109-3 (PMC10560266; doi:10.1038/s41598-023-44109-3)
Supplement: Supplementary file 1 — Supplementary Information. [file 41598_2023_44109_MOESM1_ESM.zip › SupplementaryFiles/SupplementaryFiles/Supplementary Table S6.xlsx]

## Sheet: Legend
Supplementary Table S6
Pathogen statistics generated with GEFAAR, year: 2021, clinic/unit: Clinic 36.

## Sheet: Pathogen statistics
GEFAAR
Clinic/Unit: Clinic 36
Species	Blood culture N %	Deep respiratory secretion N %	Deep swab/tissue N %	Foreign body N %	Punctate/secretion N %	Superficial swab N %	Urine N %	Sum N %
Escherichia coli	15.4	5.4	11.5	2.3	22	13.7	38.3	21.2
Enterococcus faecium	11.8	0	11.5	6.8	2.4	2.9	21.2	11.6
Staphylococcus epidermidis	29.9	0	3.8	50	17.1	5.9	0.3	10.4
Staphylococcus aureus	0.4	22.1	9.6	0	2.4	12.7	0.8	6.2
Pseudomonas aeruginosa	2.8	15.2	7.7	6.8	4.9	7.8	3	6.1
Klebsiella pneumoniae ssp pneumoniae	2	4.9	3.8	6.8	0	6.9	9.6	5.9
Enterococcus faecalis	1.2	0	5.8	6.8	2.4	4.9	9.6	4.8
Staphylococcus haemolyticus	8.7	0	3.8	13.6	2.4	1	1.3	3.4
