# Supplementary material for: GEFAAR: a generic framework for the analysis of antimicrobial resistance providing statistics and cluster analyses
Source: Sci Rep. 2023 Oct 7;13:16922. doi: 10.1038/s41598-023-44109-3 (PMC10560266; doi:10.1038/s41598-023-44109-3)
Supplement: Supplementary file 1 — Supplementary Information. [file 41598_2023_44109_MOESM1_ESM.zip › SupplementaryFiles/SupplementaryFiles/Supplementary Table S8.xlsx]

## Sheet: Legend
Supplementary Table S8
Resistance statistics generated with GEFAAR, year: 2020, specimen: urine, clinic/unit: all, species: Escherichia coli.

## Sheet: Data sheet antimicrobial agents
Resistance statistics
Year	2020
Specimen	Urine
Clinic/Unit	All
Species	Escherichia coli
Escherichia coli
Antimicrobial agents		N	S %	I %	R %	95% CI R
Ertapenem		2928	100.0	0.0	0.0	0.0 - 0.2
Meropenem		2933	100.0	0.0	0.0	0.0 - 0.2
Imipenem		573	99.7	0.2	0.2	0.0 - 1.0
Nitrofurantoin		2911	98.5	0.0	1.5	1.1 - 2.1
Fosfomycin		2914	98.4	0.0	1.6	1.2 - 2.1
Mecillinam		2914	93.8	0.0	6.2	5.4 - 7.1
Cefotaxime		2927	90.2	0.0	9.8	8.8 - 11.0
Ceftriaxone		556	89.9	0.0	10.1	7.7 - 12.9
Cefepime		2884	89.6	0.0	10.4	9.3 - 11.6
Ceftazidime		2925	89.1	0.8	10.1	9.0 - 11.3
Cefpodoxime		2924	86.2	0.0	13.8	12.6 - 15.1
Piperacillin.Tazobactam		2888	85.5	2.1	12.4	11.2 - 13.7
Ciprofloxacin		2935	79.6	3.6	16.8	15.5 - 18.2
Levofloxacin		2922	74.7	10.9	14.4	13.2 - 15.7
Trimethoprim.Sulfamethoxazole		2925	72.4	0.1	27.6	25.9 - 29.2
Trimethoprim		2911	69.8	0.0	30.2	28.5 - 31.9
Ampicillin		2934	47.1	4.1	48.8	47.0 - 50.6
Cefuroxime		2926	40.0	44.2	15.9	14.6 - 17.2
Amoxicillin.Clavulanic.acid		2916	28.2	28.6	43.2	41.4 - 45.0
Amoxicillin		1677	10.0	6.9	83.1	81.2 - 84.8
Ampicillin.Sulbactam		571	4.9	54.5	40.6	36.6 - 44.8

## Sheet: Figures antimicrobial agents
Escherichia coli
