# Supplementary material for: GEFAAR: a generic framework for the analysis of antimicrobial resistance providing statistics and cluster analyses
Source: Sci Rep. 2023 Oct 7;13:16922. doi: 10.1038/s41598-023-44109-3 (PMC10560266; doi:10.1038/s41598-023-44109-3)
Supplement: Supplementary file 1 — Supplementary Information. [file 41598_2023_44109_MOESM1_ESM.zip › SupplementaryFiles/SupplementaryFiles/Supplementary Table S7.xlsx]

## Sheet: Legend
Supplementary Table S7
Pathogen statistics generated with GEFAAR, year: 2022, clinic/unit: Clinic 36.

## Sheet: Pathogen statistics
GEFAAR
Clinic/Unit: Clinic 36
Species	Blood culture N %	Deep respiratory secretion N %	Deep swab/tissue N %	Foreign body N %	Punctate/secretion N %	Superficial swab N %	Urine N %	Sum N %
Escherichia coli	15.2	5.7	9.4	6.7	10.2	9.5	42.2	21.3
Enterococcus faecium	13.9	0	6.2	6.7	14.3	0	14.5	9.3
Staphylococcus epidermidis	24.2	0	12.5	66.7	8.2	7.6	0.6	8.5
Staphylococcus aureus	2.6	21.3	6.2	13.3	2	20	2	8.3
Klebsiella pneumoniae ssp pneumoniae	2.6	3.8	6.2	0	2	11.4	10.1	6.5
Pseudomonas aeruginosa	3.9	11.4	6.2	0	0	10.5	3.9	6
Enterococcus faecalis	1.3	0	10.9	0	12.2	2.9	6.1	4
Proteus mirabilis	0	3.3	3.1	0	0	3.8	5	3
