# Supplementary material for: GEFAAR: a generic framework for the analysis of antimicrobial resistance providing statistics and cluster analyses
Source: Sci Rep. 2023 Oct 7;13:16922. doi: 10.1038/s41598-023-44109-3 (PMC10560266; doi:10.1038/s41598-023-44109-3)
Supplement: Supplementary file 1 — Supplementary Information. [file 41598_2023_44109_MOESM1_ESM.zip › SupplementaryFiles/SupplementaryFiles/Supplementary Table S10.xlsx]

## Sheet: Legend
Supplementary Table S10
Resistance statistics generated with GEFAAR, year: 2022, specimen: urine, clinic/unit: all, species: Escherichia coli.

## Sheet: Data sheet antimicrobial agents
Resistance statistics
Year	2022
Specimen	Urine
Clinic/Unit	All
Species	Escherichia coli
Escherichia coli
Antimicrobial agents		N	S %	I %	R %	95% CI R
Ertapenem		2068	100.0	0.0	0.0	0.0 - 0.3
Meropenem		2080	100.0	0.0	0.0	0.0 - 0.3
Tigecycline		31	100.0	0.0	0.0	0.0 - 11.2
Nitrofurantoin		2059	98.6	0.0	1.4	0.9 - 2.0
Fosfomycin		2060	98.4	0.0	1.6	1.1 - 2.2
Mecillinam		2060	95.0	0.0	5.0	4.1 - 6.1
Piperacillin.Tazobactam		2063	94.1	0.1	5.8	4.8 - 6.9
Gentamicin		531	91.5	0.0	8.5	6.2 - 11.2
Cefotaxime		2067	91.4	0.0	8.6	7.4 - 9.9
Cefepime		2045	91.2	0.1	8.7	7.5 - 10.0
Ceftazidime		2061	90.9	0.4	8.6	7.5 - 9.9
Cefalexin		519	89.0	0.0	11.0	8.4 - 14.0
Cefpodoxime		1548	88.4	0.0	11.6	10.1 - 13.3
Piperacillin		542	82.1	0.0	17.9	14.8 - 21.4
Ciprofloxacin		2080	81.1	3.5	15.4	13.9 - 17.1
Levofloxacin		2063	76.7	10.1	13.1	11.7 - 14.7
Trimethoprim.Sulfamethoxazole		2078	73.2	0.1	26.7	24.8 - 28.7
Trimethoprim		1540	72.0	0.0	28.0	25.8 - 30.3
Ampicillin.Sulbactam		648	61.7	0.0	38.3	34.5 - 42.1
Amoxicillin.Clavulanic.acid		2056	56.9	4.9	38.3	36.2 - 40.4
Ampicillin		2080	53.9	0.0	46.1	43.9 - 48.3
Amoxicillin		1048	33.6	0.0	66.4	63.5 - 69.3
Cefuroxime		2067	8.2	78.3	13.5	12.1 - 15.1

## Sheet: Figures antimicrobial agents
Escherichia coli
