# Supplementary material for: GEFAAR: a generic framework for the analysis of antimicrobial resistance providing statistics and cluster analyses
Source: Sci Rep. 2023 Oct 7;13:16922. doi: 10.1038/s41598-023-44109-3 (PMC10560266; doi:10.1038/s41598-023-44109-3)
Supplement: Supplementary file 1 — Supplementary Information. [file 41598_2023_44109_MOESM1_ESM.zip › SupplementaryFiles/SupplementaryFiles/Supplementary Table S11.xlsx]

## Sheet: Legend
Supplementary Table S11
Trend analysis performed with GEFAAR, specimen: superficial swab, clinic/unit: all, species: Staphylococcus aureus, antimicrobial agent: erythromycin.

## Sheet: Trend
Trend analysis
Specimen	Superficial swab
Clinic/Unit	All
Species	Staphylococcus aureus
Antimicrobial agent	Erythromycin
Erythromycin
