# Supplementary material for: GEFAAR: a generic framework for the analysis of antimicrobial resistance providing statistics and cluster analyses
Source: Sci Rep. 2023 Oct 7;13:16922. doi: 10.1038/s41598-023-44109-3 (PMC10560266; doi:10.1038/s41598-023-44109-3)
Supplement: Supplementary file 1 — Supplementary Information. [file 41598_2023_44109_MOESM1_ESM.zip › SupplementaryFiles/SupplementaryFiles/Supplementary Table S3.xlsx]

## Sheet: Legend
Supplementary Table S3
Pathogen statistics generated with GEFAAR, year: 2021, clinic/unit: all.

## Sheet: Pathogen statistics
GEFAAR
Clinic/Unit: All
Species	Blood culture N %	Deep respiratory secretion N %	Deep swab/tissue N %	Foreign body N %	Punctate/secretion N %	Superficial swab N %	Urine N %	Sum N %
Escherichia coli	13.3	12.4	10.2	3.5	10.7	10	42.6	20.8
Staphylococcus aureus	7.8	18.9	10.5	8.2	3	25.1	1.9	10.3
Staphylococcus epidermidis	23.9	0	13	36.1	7.3	5.5	0.4	7.4
Pseudomonas aeruginosa	2.6	8.6	4	2.9	4	10	5.6	5.9
Enterococcus faecalis	3.4	0	7	6.4	7.6	2.7	8.3	5.6
Klebsiella pneumoniae ssp pneumoniae	2.7	7.6	2.7	2.3	3	3.8	8.2	5.2
Enterococcus faecium	7.7	0.1	6.6	6.4	11.7	2	5.4	5.1
Proteus mirabilis	1.2	3.3	1.8	1	0.6	4.2	6.5	3.7
Enterobacter cloacae complex	1.9	5	3.6	2.9	3.6	4.6	3.1	3.6
Klebsiella oxytoca	1	5.4	1.1	1	3	2.5	3	2.6
Candida albicans	2	0.2	4.1	2.9	9.4	0.5	0.2	2
Serratia marcescens	1	6	1	1.2	1.7	2.3	0.8	1.8
Streptococcus agalactiae	0.6	1.2	1.8	0.1	0.2	1.7	1.9	1.5
Staphylococcus haemolyticus	3.9	0	2.4	6.4	2	0.9	0.4	1.5
Citrobacter koseri	0.3	2	0.9	0.4	0.6	1.1	1.9	1.3
Stenotrophomonas maltophilia	0.5	4	1.2	0.6	1.1	1.4	0.1	1.2
Enterobacter aerogenes	1.2	2.3	0.7	1.2	0.7	0.9	1	1.1
Citrobacter freundii	0.4	1.3	0.6	0.3	1.4	1	1.5	1.1
Streptococcus anginosus	0.4	2.2	1.8	0.3	2.3	0.5	0.1	1
Staphylococcus hominis ssp hominis	5.3	0	1.1	3.6	0.9	0.6	0.1	1
Streptococcus constellatus	0.3	2.8	0.9	0.1	1.1	0.4	0.1	0.8
Staphylococcus capitis	2.7	0	1.4	2.9	0.6	0.5	0	0.7
Haemophilus influenzae	0.2	4	0.2	0	0.3	0.3	0	0.6
Streptococcus dysgalactiae ssp dysgalactiae	0.7	0.4	0.7	0.1	0.3	1.9	0.1	0.6
Candida glabrata	1	0	1.1	0.6	2.9	0.3	0	0.6
Morganella morganii	0.1	0.5	0.6	0.3	0.1	0.6	0.9	0.6
Staphylococcus lugdunensis	0.5	0	1.1	0.7	0.8	0.7	0.2	0.5
Proteus vulgaris group	0	0.4	0.6	0.6	0.2	0.6	0.6	0.5
Morganella morganii ssp morganii	0.1	0.3	0.2	0	0.1	0.7	0.8	0.5
Streptococcus mitis/Streptococcus oralis	0.9	0	1.3	0.7	0.8	0.2	0	0.5
Acinetobacter baumannii complex	0.2	0.7	0.2	0	0	1.2	0.3	0.4
Streptococcus pneumoniae	0.3	2.3	0.2	0.1	0.2	0.4	0	0.4
Raoultella ornithinolytica	0.2	1	0.2	0.3	0.8	0.3	0.3	0.4
Staphylococcus caprae	0.4	0	0.9	1.2	0.2	0.3	0	0.3
Streptococcus parasanguinis	0.3	0	0.7	0	1.4	0.2	0	0.3
Hafnia alvei	0	0.8	0.2	0	0.3	0.2	0.3	0.3
Aerococcus urinae	0	0	0	0.1	0	0	0.8	0.3
Streptococcus oralis	0.2	0	0.8	0.1	0.5	0.2	0	0.3
Bacillus cereus	0.1	0	0.7	0.6	0.4	0.4	0	0.3
Streptococcus mitis	0.2	0.1	0.6	0	0.5	0.2	0.1	0.3
Moraxella catarrhalis	0	1.7	0	0	0	0.3	0	0.3
Candida parapsilosis	0.4	0	0.5	0.4	0.4	0.2	0.1	0.2
Streptococcus intermedius	0.1	0	0.7	0	0.8	0.1	0	0.2
Achromobacter xylosoxidans sp xylosoxidans	0.1	0.5	0.3	0	0.2	0.5	0	0.2
Corynebacterium amycolatum	0.1	0	0.6	0	0.2	0.2	0	0.2
Staphylococcus warneri	0.5	0	0.4	0.1	0.4	0.2	0	0.2
Enterococcus avium	0	0	0.5	0	0.5	0.2	0.1	0.2
Streptococcus vestibularis	0.1	0	0.3	0	1.2	0.1	0	0.2
Streptococcus salivarius	0.1	0	0.5	0.1	1	0	0	0.2
Candida dubliniensis	0.2	0	0.3	0.1	1.1	0	0	0.2
