# Supplementary material for: GEFAAR: a generic framework for the analysis of antimicrobial resistance providing statistics and cluster analyses
Source: Sci Rep. 2023 Oct 7;13:16922. doi: 10.1038/s41598-023-44109-3 (PMC10560266; doi:10.1038/s41598-023-44109-3)
Supplement: Supplementary file 1 — Supplementary Information. [file 41598_2023_44109_MOESM1_ESM.zip › SupplementaryFiles/SupplementaryFiles/Supplementary Table S2.xlsx]

## Sheet: Legend
Supplementary Table S2
Pathogen statistics generated with GEFAAR, year: 2020, clinic/unit: all.

## Sheet: Pathogen statistics
GEFAAR
Clinic/Unit: All
Species	Blood culture N %	Deep respiratory secretion N %	Deep swab/tissue N %	Foreign body N %	Punctate/secretion N %	Superficial swab N %	Urine N %	Sum N %
Escherichia coli	12.5	12.6	9.3	3.3	12.5	11.4	43.7	21.4
Staphylococcus aureus	6.5	18.2	11	6.6	4	26.6	1.4	10
Staphylococcus epidermidis	28	0	12.4	39.8	6.5	3	0.3	7.6
Pseudomonas aeruginosa	2.3	8.7	5.8	3.5	4.3	11.9	5.9	6.6
Enterococcus faecalis	2.9	0	7	5.8	8.3	2.1	8	5.5
Enterococcus faecium	6.9	0	8.3	7.3	11.3	1.7	4.8	5.3
Klebsiella pneumoniae ssp pneumoniae	3.3	5.2	2.1	1.5	4	3.5	8.7	5
Enterobacter cloacae complex	1.7	7.6	3.5	2.5	4.4	4.6	3.4	4
Proteus mirabilis	1	3	1.8	0.9	1	4.5	6.5	3.7
Klebsiella oxytoca	1.1	5.2	1	0.5	1.7	2.3	3.6	2.5
Candida albicans	1.6	0.1	4.3	2.5	7.7	1	0.1	1.9
Serratia marcescens	1	6.1	1.5	1.5	0.8	2	0.7	1.8
Staphylococcus haemolyticus	3.2	0	2.3	7.9	1.7	0.5	0.2	1.3
Citrobacter koseri	0.2	2.6	0.4	0.8	0.2	1	1.8	1.2
Morganella morganii ssp morganii	0.4	1.3	0.7	0.5	0.3	1.1	1.8	1.1
Streptococcus agalactiae	0.4	1.4	1	0.1	0.3	1.3	1.1	1
Stenotrophomonas maltophilia	0.4	3.1	0.9	0.4	1.1	1.7	0.2	1
Enterobacter aerogenes	0.4	2.8	0.4	1.3	0.2	0.5	1.2	1
Citrobacter freundii	0.2	1.2	0.6	0.1	1.4	0.8	1.1	0.9
Staphylococcus hominis ssp hominis	6	0	0.9	2.8	0.5	0.2	0	0.9
Candida glabrata	1	0	1.6	0.1	3.7	0.3	0	0.7
Haemophilus influenzae	0.1	4.5	0.2	0	0.2	1.1	0	0.7
Staphylococcus capitis	3.1	0	1.1	2.4	0.7	0.4	0	0.7
Streptococcus anginosus	0.4	1.9	1.1	0.1	1.2	0.5	0.1	0.7
Streptococcus constellatus	0.1	3.3	0.9	0	0.4	0.3	0	0.7
Acinetobacter baumannii complex	0.2	0.7	0.3	0.1	0.3	1.3	0.4	0.5
Streptococcus dysgalactiae ssp dysgalactiae	0.4	0.3	0.4	0.1	0.3	1.7	0.1	0.5
Staphylococcus lugdunensis	0.2	0	1	0.6	0.4	0.7	0.2	0.5
Proteus vulgaris group	0.2	0.3	0.4	0.1	0.4	0.6	0.6	0.4
Streptococcus mitis/Streptococcus oralis	1.1	0	1.1	0.1	0.5	0.3	0	0.4
Streptococcus pneumoniae	0.5	1.7	0.2	0	0.4	0.6	0	0.4
Raoultella ornithinolytica	0.3	0.7	0.3	0.3	0.4	0.3	0.4	0.4
Streptococcus pyogenes	0	0.2	0.5	0	0.3	1.1	0	0.3
Candida parapsilosis	0.5	0	0.6	0.9	1	0.1	0	0.3
Hafnia alvei	0	0.6	0.2	0	1	0	0.3	0.3
Cutibacterium acnes	1.9	0	0.2	0	0.4	0	0	0.2
Corynebacterium amycolatum	0.1	0	0.9	0	0	0.1	0	0.2
Staphylococcus caprae	0.5	0	0.6	0.5	0.2	0	0	0.2
Lactococcus rhamnosus	0.2	0	0.3	0	1.6	0	0	0.2
Pseudomonas putida	0.1	0.2	0	0	0	0.7	0.2	0.2
Achromobacter xylosoxidans sp xylosoxidans	0	0.7	0.2	0.1	0.1	0.3	0	0.2
Streptococcus mitis	0.3	0	0.4	0	0.4	0.1	0.1	0.2
Moraxella catarrhalis	0	1	0	0	0	0.4	0	0.2
Pseudomonas spp	0	0.3	0.2	0.1	0	0.5	0.1	0.2
Streptococcus oralis	0.1	0	0.6	0	0.1	0	0.1	0.2
Streptococcus parasanguinis	0.4	0	0.4	0	0.4	0.1	0	0.2
Enterococcus avium	0	0	0.4	0	0.5	0.2	0	0.2
Providencia rettgeri	0.1	0	0	0.4	0.1	0.3	0.2	0.2
Aerococcus urinae	0.1	0	0	0.1	0	0	0.4	0.2
Candida krusei	0.1	0	0.3	0	1	0.1	0	0.2
Citrobacter braakii	0.1	0.1	0.1	0	0.4	0.1	0.2	0.2
Proteus hauseri	0.1	0.2	0.2	0	0.1	0.1	0.2	0.2
Candida dubliniensis	0.2	0	0.3	0	1	0	0	0.1
Streptococcus intermedius	0	0	0.5	0	0.3	0	0	0.1
