# Supplementary material for: GEFAAR: a generic framework for the analysis of antimicrobial resistance providing statistics and cluster analyses
Source: Sci Rep. 2023 Oct 7;13:16922. doi: 10.1038/s41598-023-44109-3 (PMC10560266; doi:10.1038/s41598-023-44109-3)
Supplement: Supplementary file 1 — Supplementary Information. [file 41598_2023_44109_MOESM1_ESM.zip › SupplementaryFiles/SupplementaryFiles/Supplementary Table S9.xlsx]

## Sheet: Legend
Supplementary Table S9
Resistance statistics generated with GEFAAR, year: 2021, specimen: urine, clinic/unit: all, species: Escherichia coli.

## Sheet: Data sheet antimicrobial agents
Resistance statistics
Year	2021
Specimen	Urine
Clinic/Unit	All
Species	Escherichia coli
Escherichia coli
Antimicrobial agents		N	S %	I %	R %	95% CI R
Ertapenem		2502	100.0	0.0	0.0	0.0 - 0.2
Meropenem		2524	100.0	0.0	0.0	0.0 - 0.1
Tigecycline		40	100.0	0.0	0.0	0.0 - 8.8
Fosfomycin		2496	98.8	0.0	1.2	0.8 - 1.7
Nitrofurantoin		2495	98.8	0.0	1.2	0.8 - 1.8
Mecillinam		2496	95.0	0.0	5.0	4.1 - 5.9
Cefotaxime		2507	90.5	0.0	9.5	8.4 - 10.7
Ceftazidime		2500	90.2	0.4	9.4	8.3 - 10.7
Cefepime		2473	89.9	0.1	10.0	8.9 - 11.3
Piperacillin.Tazobactam		2500	87.2	0.3	12.4	11.2 - 13.8
Cefpodoxime		2505	86.7	0.0	13.3	12.0 - 14.7
Cefuroxime		2505	84.5	0.0	15.5	14.1 - 17.0
Cefuroxime.Axetil		2505	84.5	0.0	15.5	14.1 - 17.0
Ciprofloxacin		2521	80.5	2.6	16.9	15.4 - 18.4
Levofloxacin		2492	75.1	10.5	14.4	13.1 - 15.9
Trimethoprim.Sulfamethoxazole		2523	73.9	0.0	26.1	24.4 - 27.8
Trimethoprim		2496	70.4	0.0	29.6	27.8 - 31.4
Ampicillin.Sulbactam		40	65.0	0.0	35.0	20.6 - 51.7
Amoxicillin.Clavulanic.acid		2494	58.4	0.0	41.6	39.6 - 43.5
Piperacillin		30	53.3	0.0	46.7	28.3 - 65.7
Ampicillin		2521	52.5	0.0	47.5	45.5 - 49.5
Amoxicillin		1172	0.0	0.0	100.0	99.7 - 100.0

## Sheet: Figures antimicrobial agents
Escherichia coli
